# Supplementary material for: The Pollen Coat Proteome: At the Cutting Edge of Plant Reproduction
Source: Proteomes. 2016 Jan 29;4(1):5. doi: 10.3390/proteomes4010005 (PMC5217362; doi:10.3390/proteomes4010005)
Supplement: Supplementary file 1 [file proteomes-04-00005-s001.zip]

Archive with 2 entries (2 files):
- proteomes-113892-supplementary_Table S3_Final.xlsx
- proteomes-113892-supplementary_Tables S1 and S2_Final.pdf
