# Supplementary material for: The Pollen Coat Proteome: At the Cutting Edge of Plant Reproduction
Source: Proteomes. 2016 Jan 29;4(1):5. doi: 10.3390/proteomes4010005 (PMC5217362; doi:10.3390/proteomes4010005)
Supplement: Supplementary file 1 [file proteomes-04-00005-s001.zip › proteomes-113892-supplementary_Table S3_Final.xlsx]

## Sheet: PCPs
Band no.	gi number	Protein [specie]	Alternative name	Pfam	Signal peptide	GO component	GO biological process	GO molecular function	Molecular weight (Da)	Coverage (%)	Peptides matched
1	33636090	Beta-fructofuranosidase [Glycine max]	Invertase	PF08244: Glycosyl hydrolases family 32 C- terminal domain PF00251: Glycosyl hydrolases family 32 N-terminal domain	YES	ND	GO:0005975: carbohydrate metabolic process	GO:0004564: beta-fructofuranosidase activity	63503.9	1.6	DPTTAWLGK
1	565372480	Pectinesterase 4-like [Solanum tuberosum]	Pectinase+PMEI	PF01095: Pectinesterase PF04043: PMEI	YES	GO:0005618: cell wall	GO:0042545: cell wall modification GO:0045490: pectin catabolic process	GO:0004857: enzyme inhibitor activity GO:0030599: pectinesterase activity GO:0045330: aspartyl esterase activity	61929.0	7.09	KPNANQQNTITADGR - NDAGPDGHQAVALR - TVAAALAAYPK
2	14279169	Beta-1,3-glucanase-like protein [Olea europaea]	Beta-1,3-glucanase	PF00332: Glycosyl hydrolases family 17 PF07983: X8 domain	YES	ND	GO:0005975: carbohydrate metabolic process	GO:0004553: hydrolase activity, hydrolyzing O-glycosyl compounds GO:0043169: cation binding	48820.5	40.2	AYVGNLINHLK - VGTPLMPGK - VGTPLMPGK - AAGSWCVPK - LFGAEPAVIK - NTQNPTTPATPTPTPK - AHAAYVMNLYYQSAGR - SIDTYLFSLYDEDKK - YFGLFKPDGSTTYDVGLLK - YTNMFDAQVDAVHSALNAMGFK - NTQNPTTPATPTPTPK - SIDTYLFSLYDEDK - SIDTYLFSLYDEDKK - DIEIVVAETGWPHGGDSNEVGPSLDNAK - VSTVHAMAVLSQSYPPSSGVFNPGLGDTMK
3	1345548	Polygalacturonase [Nicotiana tabacum]	Polygalacturonase	PF00295: Glycosyl hydrolases family 28	YES	GO:0005576: extracellular region GO:0005618: cell wall	GO:0007047: cell wall organization GO:0005975: carbohydrate metabolic process	GO:0004650: polygalacturonase activity	42553.5	52.7	AAPCENVEVGDVDLAYSGNQGPISTK - APIELQVQGTIR -APSDYTLLPDK - CSNVKPTFVGK - EACAATTPSTVVVPK -GATEEDVAGIYVK - GTAANPVAVSLVCSK - GTFLLNQLTLAGPCK - LPLNLSFNFITNSIVR - NFHVNVIGCK -SEGISVLDTVIK - TGDDCISIGDGMK - TWPSAPAK - VSCGPGHGISVGSLGK - YGGKPNANIDQALSSAWK
4	565349586	GDSL esterase/lipase At3g48460-like [Solanum tuberosum]	GDSL esterase/lipase 1	PF00657: GDSL-like lipase/acylhydrolase	YES	GO:0048046: apoplast	GO:0016042: lipid catabolic process	GO:0016788: hydrolase activity, acting on ester bonds	44641.4	16.9	DLSTFIWK - GSFSTVYAFGDSYTDTGNAK - KLPDVDFK -SLALGTVEALGGNPTGR - TLLAAGAK - YQIEEPFK
6	68270856	Ole e 11 precursor [Olea europaea]	Pectinase	PF01095: Pectinesterase	YES	GO:0005618: cell wall	GO:0042545: cell wall modification	GO:0030599: pectinesterase activity	37652.8	30.5	ASFYNVK - ATLDPALVTAESEPK - FHGYQDTLCDDK -ITGSGGVAYLGR - IVNSAPRPDGK - VSDSEDTGYSILHSK -SIYLNSEIHVIPGDPVAMISAQAR - VEGAQAAALR
6	118926	Desiccation-related protein PCC13-62 [Craterostigma plantagineum]	Desiccation-related protein PCC13-62	ND	YES	ND	ND	ND	32935.9	36.6	AGLKDEGLIVPPALGAEGK - DIVAQFAYQEFGHLR - LLSPTAR -GGPPPIGAK - GLVAGLLGVEAGQDAVIR - TPEEILR - ISGNVLAGDEFSLSYGR - LAPSLAR - VLPYGFTVAEFTDK
7	75207355	GDSL esterase/lipase CPRD49, extracellular [Arabidopsis thaliana]	GDSL esterase/lipase 2	PF00657: GDSL-like lipase/acylhydrolase	YES	GO:0048046: apoplast	GO:0016042: lipid catabolic process	GO:0016788: hydrolase activity, acting on ester bonds	30219.1	6.82	IVVEEILK - VVDLWTAIQK
11	145313988	Major pollen allergen Ole e 1 [Olea europaea]	Ole e 1_01	PF01190: Pollen proteins Ole e I like	YES	GO:0005576: extracellular region GO:0005615: extracellular space	ND	ND	15767.3	52.9	CPQVFNK - DCDEIPVEGWVKPSLK - AEGLYSMLIER - DHKDEFCEITLISSSR
12	145313988	Major pollen allergen Ole e 1 [Olea europaea]	Ole e 1_01	PF01190: Pollen proteins Ole e I like	YES	GO:0005576: extracellular region GO:0005615: extracellular space	ND	ND	15767.3	52.9	CPQVFNK - DCDEIPVEGWVKPSLK - AEGLYSMLIER - DHKDEFCEITLISSSR
12	33323443	Major pollen allergen Ole e 1 [Olea europaea]	Ole e 1_02	PF01190: Pollen proteins Ole e I like	YES	GO:0005576: extracellular region GO:0005615: extracellular space	ND	ND	14865.5	42.4	AGFITELSEFIPGASVR - AEGLYSMLVER - DHKNEFCEITLISSGR - AEGLYSMLVER - DCNEIPTEGWAK - AGFITELSEFIPGASVR
12	145313982	Major pollen allergen Ole e 1 [Olea europaea]	Ole e 1_03	PF01190: Pollen proteins Ole e I like	YES	GO:0005576: extracellular region GO:0005615: extracellular space	ND	ND	15912.7	62.9	KDCDEIPIEGWAK - FITELSEFIPGASVR - EKENGDITFTEIGYTR - DCDEIPIEGWAK
12	33329754	Major pollen allergen Ole e 1 [Olea europaea]	Ole e 1_04	PF01190: Pollen proteins Ole e I like	YES	GO:0005576: extracellular region GO:0005615: extracellular space	ND	ND	14858.4	53.8	NEFCEITLLSSSR - FITELSEFIPGAGVR
12	145313984	Major pollen allergen Ole e 1 [Olea europaea]	Ole e 1_05	PF01190: Pollen proteins Ole e I like	YES	GO:0005576: extracellular region GO:0005615: extracellular space	ND	ND	15843.5	56.4	TINPLGFYK - NGDITFTEVGYTR
12	145313982	Major pollen allergen Ole e 1 [Olea europaea]	Ole e 1_06	PF01190: Pollen proteins Ole e I like	YES	GO:0005576: extracellular region GO:0005615: extracellular space	ND	ND	15912.7	3.0	FITELSEFIPGASVR
13	33323443	Major pollen allergen Ole e 1 [Olea europaea]	Ole e 1_02	PF01190: Pollen proteins Ole e I like	YES	GO:0005576: extracellular region GO:0005615: extracellular space	ND	ND	14865.5	28.0	TVNPLGFFK - AGFITELSEFIPGASVR - AEGLYSMLVER
13	13195753	Main olive allergen [Olea europaea]	Ole e 1_07	PF01190: Pollen proteins Ole e I like	YES	GO:0005576: extracellular region GO:0005615: extracellular space	ND	ND	14567.1	60.8	DHKNEFCEITLISSGSK - NEFCEITLISSGSK
13	2465127	Ole e 1.0102 protein [Olea europaea]	Ole e 1_08	PF01190: Pollen proteins Ole e I like	YES	GO:0005576: extracellular region GO:0005615: extracellular space	ND	ND	16529.1	57.5	DKENGDVTFTEIGYTR
14	47027065	Serine/threonine kinase [Hyacinthus orientalis]	Serine/threonine kinase	PF13405: EF-hand domain 6 PF13499: EF-hand domain 7	NO	ND	GO:0016310: phosphorylation	GO:0005509: calcium ion binding GO:0016301: kinase activity	16501.0	2.36	IAPSELGILMR - SLGGNPTQAQLK
15	1346180	Glycine-rich RNA-binding protein GRP1A [Sinapis alba]	GRP1A-like protein	PF00076: RNA recognition motif	NO	GO:0005634: nucleus	ND	GO:0000166: nucleotide binding GO:0003723: RNA binding	15998.2	10.8	GFGFVTFK - SITVNEAQSR

## Sheet: PRPs
Band no.	gi number	Protein [specie]	Alternative name	Pfam	Signal peptide	GO component	GO biological process	GO molecular function	Molecular weight (Da)	Coverage (%)	Peptides matched1
1	208964724	Heat shock protein 90-1 [Glycine max]	Hsp 90-1	PF00183: Hsp90 protein	NO	GO:0005774: vacuolar membrane	GO:0006457: protein folding GO:0006950: response to stress	GO:0005524: ATP binding GO:0051082: unfold protein binding	80451.1	1.71	ELISNASDALDK
1	255538970	Endoplasmin, putative [Ricinus communis]	Hsp 90-4	PF00183: Hsp90 protein	YES	GO:0005783: endoplasmic reticulum	GO:0006457: protein folding GO:0006950: response to stress	GO:0005524: ATP binding GO:0051082: unfold protein binding	93299.7	3.92	LGIIEDATNR - LTSLDQYISR
1	158264069	Pollen-specific polygalacturonase [Brassica rapa subsp. Campestris]	Polygalacturonase 1	PF00295: Glycosyl hydrolases family 28	YES	GO:0005576: extracellular region	GO:0007047: cellular cell wall organization	GO:0004650: polygalacturonase activity	139829.7	1.27	VTCGPGHGISVGSLGK
1	1351856	Aconitate hydratase [Cucurbita maxima]	Aconitase	PF00330: Aconitase family (aconitate hydratase) PF00694: Aconitase C-terminal domain	YES	GO:0005737: cytoplasm	GO:0006097: glyoxylate cycle GO:0008152: metabolic process	GO:0051539: 4 iron, 4 sulfur cluster binding GO:0003994: aconitate hydratase activity GO:0052632-33: isocitrate hydro-lyase (cis-aconitate-forming) activity	97988.0	1.0	LLDGEVGPK
1	296089304	unnamed protein product, partial [Vitis vinifera]	Glycoside hydrolase family 3	PF00933: Glycosyl hydrolase 3 PF01915: Glycosyl hydrolase family 3, C-terminal domain	YES	ND	ND	ND	68863.3	3.82	SVASTEVMK - TEVVFTENPDAGYVK
2	6716760	Methionine synthase [Coffea arabica]	Methionine synthase 2	PF01717: Cobalamin-independent synthase, Catalytic domain	NO	ND	GO:0009086: methionine biosynthetic process	GO:0003871: 5-methyltetrahydropteroyltriglutamate-homocysteine S-methyltransferase activity	24428.4	29.4	YAEVKPALQNMVAAAK
2	224146039	Vitamin-b12 independent methionine synthase, 5-methyltetrahydropteroyltriglutamate-homocysteine [Populus trichocarpa]	Methionine synthase 3	PF08267: Cobalamin-independent synthase, N-terminal domain PF01717: Cobalamin-independent synthase, Catalytic domain	YES	GO:0005777: peroxisome GO:0005829: cytosol GO:0005886: plasma membrane GO:0009570: chloroplast stroma GO:0009941: chloroplast envelope GO:0048046: apoplast	GO:0009086: methionine biosynthetic process GO:0009651: response to salt stress GO:0010043: response to zinc ion GO:0046686: response to cadmium ion	GO:0003871: 5-methyltetrahydropteroyltriglutamate-homocysteine S-methyltransferase activity GO:0008270: zinc ion binding GO:0005507: copper ion binding	84997.2	17.9	LLSVFR - ILPIYK - VVEVNALAK - CVKPPIIYGDVSR - YLFAGVVDGR - IPSTEEIADR - GVTAFGFDLVR - FALESFWDGK - GNASVPAMEMTK - WFDTNYHFIVPELGPDVK - YGAGIGPGVYDIHSPR - GMLTGPVTILNWSFVR
2	115361539	Methionine synthase [Nicotiana suaveolens]	Methionine synthase 1	PF08267: Cobalamin-independent synthase, N-terminal domain PF01717: Cobalamin-independent synthase, Catalytic domain	NO	ND	GO:0009086: methionine biosynthetic process	GO:0003871: 5-methyltetrahydropteroyltriglutamate-homocysteine S-methyltransferase activity GO:0008270: zinc ion binding	84812.5	15.3	QMADAGIK - YIPSNTFSYYDQVLDTTAMLGAVPSR
3	6016150	Luminal-binding protein 2 [Zea mays]	Hsp 70-7	PF00012: Hsp70 protein	YES	GO:0005634: nucleus GO:0005730: nucleolus GO:0005618: cell wall GO:0005773: vacuole GO:0005886: plasma membrane GO:0005788: endoplasmic reticulum lumen	GO:0009408: response to heat GO:0010197: polar nucleus fusion GO:0034976: response to endoplasmic reticulum stress GO:0046686: response to cadmium ion	GO:0005524: ATP binding	73068.8	22.2	ITITNEK - VFSPEEISAMILGK - VFSPEEISAMILGK
3	255555659	Heat shock protein, putative [Ricinus communis]	Hsp 70-1	PF00012: Hsp70 protein	YES	GO:0005783: endoplasmic reticulum	GO:0006950: response to stress GO:0055114: oxidation-reduction process	GO:0005524: ATP binding GO:0032440: 2-alkenal reductase [NAD(P)] activity	73265.1	31.5	TIFDVK - DYFDGKEPNK - AMEDAGLQK - NQIDEIVLVGGSTR - ARFEELNNDLFR - NGHVEIIANDQGNR - DAGVIAGLNVAR - IKDAVVTVPAYFNDAQR - FEELNNDLFR - EAEEFAEEDKK - VEIESLFDGVDFSEPLTR - NSLETYIYNMK - ITPSWVAFTDSER - EVEAVCNPIITAVYQR - DILLLDVAPLTLGIETVGGVMTK
3	45331281	70 kDa heat shock cognate protein 1 [Vigna radiata]	Hsp 70-2	PF00012: Hsp70 protein	NO	ND	GO:0006950: response to stress	GO:0005524: ATP binding	71000.2	29.7	ITITNDK - MVNHFVQEFK - STVHDVVLVGGSTR - ARFEELNMDLFR - IINEPTAAAIAYGLDK - ATAGDTHLGGEDFDNR - NAVVTVPAYFNDSQR - VISGAGDKPMIVVNYK - IINEPTAAAIAYGLDKK - VEIIANDQGNR - DAGVISGLNVMR - EIAEAFLGSTVK - FEELNMDLFR - VQQLLQDFFNGK - TTPSYVAFTDSER - SINPDEAVAYGAAVQAAILSGEGNEK - EQVFSTYSDNQPGVLIQVYEGER- ELESICNPIIAK - DNNLLGK - CMEPVEK - FSDASVQSDIK - GEGPAIGIDLGTTYSCVGVWQHDR
3	6911549	Heat shock protein 70 [Cucumis sativus]	Hsp 70-3	PF00012: Hsp70 protein	NO	ND	GO:0006950: response to stress	GO:0005524: ATP binding	73457.5	27.1	LSQEEIDR - GVNPDEAVAYGAAVQGSILSGEGGEETK
3	6969976	High molecular weight heat shock protein [Malus x domestica]	Hsp 70-4	PF00012: Hsp70 protein	NO	ND	GO:0006950: response to stress	GO:0005524: ATP binding	71199.1	30.3	TTPSYVAFTDTER - NQVAMNPVNTVFDAK - VQDLLLLDVTPLSLGLETAGGVMTVLIPR- EIAEAYLGSSIK - QFAAEEISSMVLVK
3	270257460	Unnamed protein product [Vitis vinifera]	Hsp 70-5	PF00012: Hsp70 protein	YES	ND	ND	ND	63892.1	14.9	VEIESLFDGIDFSEPLTR
3	18411711	Transketolase, putative [Arabidopsis thaliana]	Transketolase	PF02779: Transketolase, pyrimidine binding domain PF02780: Transketolase, C-terminal domain PF00456: Transketolase, thiamine diphosphate binding domain	NO	GO:0009570: chloroplast stroma GO:0009941: chloroplast envelope GO:0005829: cytosol	GO:0009651: response to salt stress GO:0046686: response to cadmium ion	GO:0004802: transketolase activity	77631.8	1.68	VTTTIGYGSPNK
3	116831291	Beta-fructofuranosidase [Arabidopsis thaliana]	Invertase	PF08244: Glycosyl hydrolases family 32 C terminal PF00251: Glycosyl hydrolases family 32 N-terminal domain	YES	GO:0005618: cell wall GO:0048046: apoplast GO:0005576: extracellular region	GO:0005986: sucrose biosynthetic process	GO:0004564: beta-fructofuranosidase activity	66906.1	4.07	SLIDHSVVESFGAK - GWAGIQLIPR
4	1009712	Calreticulin [Arabidopsis thaliana]	Calreticulin 1	PF00262: Calreticulin family	YES	GO:0005739: mitochondrion GO:0005773: vacuole GO:0005783: endoplasmic reticulum GO:0005788: endoplasmic reticulum lumen GO:0005794: Golgi apparatus	GO:0006457: protein folding GO:0006979: response to oxidative stress GO:0009651: response to salt stress	GO:0051082: unfolded protein binding GO:0030246: carbohydrate binding GO:0005509: calcium ion binding	46566.5	9.78	AAFDEAEK - FYAISAEFPEFSNK
4	224147329	Predicted protein [Populus trichocarpa]	UDP-glucose pyrophosphorylase 4	PF01704: UTP--glucose-1-phosphate uridylyltransferase	NO	GO:0005886: plasma membrane	GO:0009555: pollen development GO:0009651: response to salt stress GO:0016036: cellular response to phosphate starvation GO:0046686: response to cadmium ion GO:0052543: callose deposition in cell wall	GO:0016779: nucleotidyltransferase activity	34248.2	7.47	TNPANPSIELGPEFK
4	192338746	UTP-glucose 1 phosphate uridylyltransferase [Eucalyptus grandis]	UDP-glucose pyrophosphorylase 3	PF01704: UTP--glucose-1-phosphate uridylyltransferase	NO	ND	GO:0008152: metabolic process	GO:0003983: UTP:glucose-1-phosphate uridylyltransferase activity	51914.6	5.46	VQLLEIAQVPDEHINEFK
5	255553564	Polygalacturonase precursor, putative [Ricinus communis]	Polygalacturonase 2	PF00295: Glycosyl hydrolases family 28	YES	GO:0005576: extracellular region	GO:0007047: cellular cell wall organization	GO:0004650: polygalacturonase activity	48615.6	2.91	TGDDCLSIESGSK
5	1346155	Serine hydroxymethyltransferase 1, mitochondrial [Flaveria pringlei]	Serine-glycine hydroxymethyltransferase 1	PF00464: Serine hydroxymethyltransferase	NO	GO:0005739: mitochondrion	GO:0006544: glycine metabolic process GO:0006563: L-serine metabolic process GO:0035999: tetrahydrofolate interconversion	GO:0004372: glycine hydroxymethyltransferase activity GO:0030170: pyridoxal phosphate binding	57032.8	5.03	VLEAVHIAANK - LYDYAR - YSEGYPGAR
5	75262689	Probable UDP-glucose 6-dehydrogenase [Arabidopsis thaliana]	UDP-glucose 6-dehydrogenase 2	PF00984: UDP-glucose/GDP-mannose dehydrogenase family, central domain PF03720: UDP-glucose/GDP-mannose dehydrogenase family, UDP binding domain PF03721: UDP-glucose/GDP-mannose dehydrogenase family, NAD binding domain	NO	GO:0005634: nucleus GO:0005829: cytosol	GO:0006065: UDP-glucuronate biosynthetic process	GO:0003979: UDP-glucose 6-dehydrogenase activity GO:0051287: NAD binding	52978.5	1.88	VAILGFAFK
5	255635072	Unknown [Glycine max]	UDP-glucose pyrophosphorylase 1	PF01704: UTP--glucose-1-phosphate uridylyltransferase	NO	GO:0090406: pollen tube	GO:0008152: metabolic process	GO:0016779: nucleotidyltransferase activity	51477.6	16.0	AIGINVPR - SIPSIVELDSLK - YLSGEAQHVEWSK
5	17402533	UDP-glucose pyrophosphorylase [Nicotiana tabacum]	UDP-glucose pyrophosphorylase 2	PF01704: UTP--glucose-1-phosphate uridylyltransferase	NO	ND	GO:0008152: metabolic process	GO:0016779: nucleotidyltransferase activity	41009.6	22.3	SVIEVR - MEIIPNPK - LEIPDGAVIANK - NEYCMEVTPK - SIPSIIDLDSLK - VQLLEIAQVPDEHVNEFK - YANSNIEIHTFNQSQYPR- IFNTNNLWVNLNAIK- VLQLETAAGAAIK -
6	255539693	Enolase, putative [Ricinus communis]	Enolase	PF00113: Enolase, C-terminal TIM barrel domain PF03952: Enolase, N-terminal domain	NO	GO:0000015: phosphopyruvate hydratase complex	GO:0006096: glycolysis	GO:0000287: magnesium ion binding GO:0004634: phosphopyruvate hydratase activity	47933.2	29.9	QIFDSR - YNQLLR - MGVEVYHHLK - TYDLNFK - DGGSDYLGK - VNQIGSVTESIEAVK - AAVPSGASTGIYEALELR - SGETEDTFIADLSVGLATGQIK - YGQDATNVGDEGGFAPNIQENK - VNQIGSVTESIEAVK - KYGQDATNVGDEGGFAPNIQENK - AAVPSGASTGIYEALELR - LAMQEFMILPVGASSFK - YGQDATNVGDEGGFAPNIQENK
6	108706016	Catalase-1, putative, expressed [Oryza sativa cv. Japonica]	Catalase	PF00199: Catalase	NO	ND	GO:0006979: response to oxidative stress	GO:0004096: catalase activity GO:0020037: heme binding	43134.4	4.97	LANFDR - GPILLEDYHLVEK
6	15228037	UDP-glycosyltransferase 73C5 [Arabidopsis thaliana]	UDP-glycosyltransferase	PF00201: UDP-glycosyltransferase family	NO	GO:0016021: integral component of membrane GO:0043231: intracellular membrane-bounded organelle	GO:0009813: flavonoid biosynthetic process GO:0016131: brassinosteroid metabolic process GO:0052696: flavonoid glucuronidation	GO:0046527: glucosyltransferase activity GO:0050403: trans-zeatin O-beta-D-glucosyltransferase activity GO:0050502: cis-zeatin O-beta-D-glucosyltransferase activity GO:0080043: quercetin 3-O-glucosyltransferase activity GO:0080046: quercetin 4'-O-glucosyltransferase activity GO:0080044: quercetin 7-O-glucosyltransferase activity	51807.0	6.07	SGGFVEGDQVK - TIVSNSESFSIPDIPHK
6	233955399	Calreticulin [Carica papaya]	Calreticulin 2	PF00262: Calreticulin family	YES	GO:0005783: endoplasmic reticulum	GO:0006457: protein folding	GO:0051082: unfolded protein binding GO:0005509: calcium ion binding	48223.6	12.1	LLSGEVDQK - LDCGGGYMK - GIQTSEDYR - KPEDWDDEEDGEWTAPTIPNPEYK - TLVFQFSVK - YVGIELWQVK
6	14279169	Beta-1,3-glucanase-like protein [Olea europaea]	Beta-1,3-glucanase	PF00332: Glycosyl hydrolases family 17 PF07983: X8 domain	YES	ND	GO:0005975: carbohydrate metabolic process	GO:0004553: hydrolase activity, hydrolyzing O-glycosyl compounds GO:0043169: cation binding	48820.5	4.57	LFGAEPAVIK - AYVGNLINHLK
6	225433510	Hypothetical protein [Vitis vinifera]	Serine-glycine hydroxymethyltransferase 2	PF00464: Serine hydroxymethyltransferase	NO	GO:0005886 plasma membrane	GO:0006544: glycine metabolic process GO:0006563: L-serine metabolic process	GO:0004372: glycine hydroxymethyltransferase activity GO:0030170: pyridoxal phosphate binding	51889.9	21.7	AGMIFYR - IGAPAMTSR - DFEQIAEFLHR - YSEGMPGNR - LIICGGSAYPR - LCDLCNITVNK - GQPEDAVYDFEDK - NAVFGDSSALAPGGVR - ISATSIYFESLPYK - KGQPEDAVYDFEDK
6	158713820	UGDH [Boehmeria nivea]	UDP-glucose 6-dehydrogenase 1	PF00984: UDP-glucose/GDP-mannose dehydrogenase family, central domain PF03720: UDP-glucose/GDP-mannose dehydrogenase family, UDP binding domain PF03721: UDP-glucose/GDP-mannose dehydrogenase family, NAD binding domain	NO	ND	GO:0055114: oxidation-reduction process	GO:0003979: UDP-glucose 6-dehydrogenase activity GO:0051287: NAD binding	52680.3	9.38	MIADVSK - LAANAFLAQR - LSIYDPQVTEDQIQR - ILTTNLWSAELSK - HVSEADIVFVSVNTPTK - AADLTYWESAAR
6	146272052	Rab-GDP dissociation inhibitor [Solanum lycopersicum]	Rab-GDP dissociation inhibitor	PF00996: GDP dissociation inhibitor	NO	ND	GO:0015031: protein transport	GO:0005093: Rab GDP-dissociation inhibitor activity	49593.9	7.42	SPLMGLFEK - AVDGSFVYNK - ECILSGLLSVDGLK
6	147837886	Hypothetical protein VITISV_037711 [Vitis vinifera]	Glycerol kinase	PF02782: FGGY family of carbohydrate kinases, C-terminal domain PF00370: FGGY family of carbohydrate kinases, N-terminal domain	NO	ND	GO:0006072: glycerol-3-phosphate metabolic process	GO:0004370: glycerol kinase activity	56532.8	3.83	AIGLTNQR - LLWLLENVDAVK
6	224128996	S-adenosyl-L-homocysteinase [Populus trichocarpa]	S-adenosyl-L-homocysteinase 1	PF05521: S-adenosyl-L-homocysteine hydrolase PF00670: S-adenosyl-L-homocysteine hydrolase, NAD binding domain	NO	GO:0005773: vacuole GO:0005886: plasma membrane	GO:0006346: methylation-dependent chromatin silencing GO:0016441: posttranscriptional gene silencing	GO:0004013: adenosylhomocysteinase activity GO:0005507: copper ion binding	53180.9	33.4	SGILVLAEGR
6	225433506	Adenosylhomocysteinase isoform 1 [Vitis vinifera]	S-adenosyl-L-homocysteinase 3	PF05521: S-adenosyl-L-homocysteine hydrolase PF00670: S-adenosyl-L-homocysteine hydrolase, NAD binding domain	NO	GO:0005773: vacuole GO:0005886: plasma membrane	GO:0006346: methylation-dependent chromatin silencing GO:0016441: posttranscriptional gene silencing	GO:0004013: adenosylhomocysteinase activity GO:0005507: copper ion binding	53164.0	36.5	VAVVCGYGDVGK
6	32967697	S-adenosyl-L-homocystein hydrolase [Petunia x hybrida]	S-adenosyl-L-homocysteinase 4	PF05521: S-adenosyl-L-homocysteine hydrolase PF00670: S-adenosyl-L-homocysteine hydrolase, NAD binding domain	NO	ND	GO:0006730: one-carbon metabolic process	GO:0004013: adenosylhomocysteinase activity	53145.6	36.5	ITIKPQTDR - VYVLPK - VAALHLGK - ATDVMIAGK - DSAAVFAWK - HSLPDGLMR - FDNLYGCR - ITIKPQTDR - DIIMVDHMR - VAVVAGYGDVGK - LVGVSEETTTGVK - GETLQEYWWCTER - ITGSLHMTIQTAVLIETLTALGAEVR - WVFPDTNSGIIVLAEGR - ALDWGPGGGPDLIVDDGGDATLLIHEGVK- TEFGPSQPFK
6	166407425	Hsp70-interacting protein 1 [Vitis labrusca]	Hsp 70-interacting protein 1	PF07719: Tetratricopeptide repeat	NO	ND	ND	ND	44135.1	3.43	DANAALEINPDSAK
7	195628036	Dihydrolipoyllysine-residue succinyltransferase component of 2-oxoglutarate dehydrogenase complex [Zea mays]	Dihydrolipoyllysine-residue succinyltransferase component of 2-oxoglutarate dehydrogenase complex	PF00198: 2-oxoacid dehydrogenases acyltransferase (catalytic domain) PF00364: Biotin-requiring enzyme	NO	GO:0045252: oxoglutarate dehydrogenase complex	GO:0006099: tricarboxylic acid cycle	GO:0004149: dihydrolipoyllysine-residue succinyltransferase activity	48660.7	8.74	GLVVPVIR - EAVFFLR - AAVSALQNQPIVNAVIDGDDIIYR
7	1556429	Citrate synthase [Nicotiana tabacum]	Citrate synthase	PF00285: Citrate synthase	NO	ND	GO:0006099: tricarboxylic acid cycle	GO:0004108: citrate (Si)-synthase activity	52475.4	13.4	ALGLPLERPK - ALGLPLERPK - YYTVLFGVSR - SVVEECGENISK - ALGICSQLIWDR - GMTGLLWETSLLDPDEGIR
7	255556894	s-adenosylmethionine synthetase, putative [Ricinus communis]	S-AdoMet synthetase 3	PF02773: S-adenosylmethionine synthetase, C-terminal domain PF00438: S-adenosylmethionine synthetase, N-terminal domain PF02772: S-adenosylmethionine synthetase, central domain	NO	ND	GO:0006556: S-adenosylmethionine biosynthetic process	GO:0004478: methionine adenosyltransferase activity GO:0005507: copper ion binding GO:0005524: ATP binding	42568.7	18.5	TIFHLNPSGR - SGAYIVR - TCPWLRPDGK - SVVASGLAR - TQVTVEYK - FVIGGPHGDAGLTGR - TNMVMVFGEITTK - TAAYGHFGR - IPDRDILALIK - DDPDFTWETVK
7	223635285	S-adenosylmethionine synthetase 3 [Vitis vinifera]	S-AdoMet synthetase 4	PF02773: S-adenosylmethionine synthetase, C-terminal domain PF00438: S-adenosylmethionine synthetase, N-terminal domain PF02772: S-adenosylmethionine synthetase, central domain	NO	GO:0005737: cytoplasm GO:0005886: plasma membrane	GO:0006556: S-adenosylmethionine biosynthetic process	GO:0004478: methionine adenosyltransferase activity GO:0005507: copper ion binding GO:0005524: ATP binding	42599.8	23.9	TQVTVEYR - VHTVLISTQHDETVTNDQIAK
7	223635286	S-adenosylmethionine synthetase 4 [Populus trichocarpa]	S-AdoMet synthetase 1	PF02773: S-adenosylmethionine synthetase, C-terminal domain PF00438: S-adenosylmethionine synthetase, N-terminal domain PF02772: S-adenosylmethionine synthetase, central domain	NO	GO:0005737: cytoplasm GO:0005886: plasma membrane	GO:0006556: S-adenosylmethionine biosynthetic process	GO:0004478: methionine adenosyltransferase activity GO:0005507: copper ion binding GO:0005524: ATP binding	42551.6	28.2	EHVIKPVIPVQYLDDK - VLVNIEQQSPDIAQGVHGHLTK
7	75306070	S-adenosylmethionine synthetase [Dendrobium crumenatum]	S-AdoMet synthetase 2	PF02773: S-adenosylmethionine synthetase, C-terminal domain PF00438: S-adenosylmethionine synthetase, N-terminal domain PF02772: S-adenosylmethionine synthetase, central domain	NO	GO:0005737: cytoplasm	GO:0006556: S-adenosylmethionine biosynthetic process	GO:0004478: methionine adenosyltransferase activity GO:0005507: copper ion binding GO:0005524: ATP binding	43192.0	12.7	NDGGAMVPIR
7	1354933	Stearoyl-ACP desaturase [Olea europaea]	Stearoyl-ACP desaturase	PF03405: Fatty acid desaturase	NO	GO:0009536: plastid	GO:0006633: fatty acid biosynthetic process	GO:0045300: acyl-[acyl-carrier-protein] desaturase activity GO:0046872: metal ion binding	45574.6	5.25	DYADILEFLVGR - TGLSGEGR
8	171854657	Hsp90-2, putative [Capsicum chinense]	Hsp 90-2	PF00183: Hsp90 protein	NO	ND	GO:0006950: response to stress GO:0042026: protein refolding	GO:0005524: ATP binding GO:0051082: unfold protein binding	80207.5	12.9	AVLFVPK - FESLTDK - SLTNDWEEHLAVK - HSEFISYPISLWVEK - ADLVNNLGTIAR - ELISNSSDALDK - EDQLEYLEER - GIVDSEDLPLNISR - SGDEMTSLK - EGQNDIYYITGESK - AVENSPFLEK - DSSMSGYMSSK - HFSVEGQLEFK
8	113363	Alcohol dehydrogenase 1 [Petunia x hybrida]	Alcohol dehydrogenase	PF08240: Alcohol dehydrogenase GroES-like domain PF00107: Zinc-binding dehydrogenase	NO	GO:0005737: cytoplasm	GO:0055114: oxidation-reduction process	GO:0004022: alcohol dehydrogenase (NAD) activity GO:0008270: zinc ion binding GO:0000166: nucleotide binding	41555.1	8.64	IIGVDLNPSR - AAVAWEAGKPLVIEEVEVAPPQK
9	132449587	Monodehydroascorbate reductase [Ipomoea batatas]	Monodehydroascorbate reductase	PF00070: Pyridine nucleotide-disulphide oxidoreductase PF07992: Pyridine nucleotide-disulphide oxidoreductase_2	NO	ND	GO:0055114: oxidation-reduction process	GO:0050660: flavin adenine dinucleotide binding GO:0016491: oxidoreductase activity	47176.6	3.46	VVGAFLESGTPEENK
9	1246768	Glutamate synthetase [Lotus japonicus]	Glutamine synthetase 1	PF00120: Glutamine synthetase, catalytic domain PF03951: Glutamine synthetase, beta-Grasp domain	NO	GO:0005737: cytoplasm	GO:0006542: glutamine biosynthetic process	GO:0004356: glutamate-ammonia ligase activity GO:0005524: ATP binding	39179.1	23.0	YILER - EHIAAYGEGNER - DIVDAHYK - ITEIAGVVLSFDPK - HETADINTFLWGVANR - EHIAAYGEGNER - ITEIAGVVLSFDPK - WNYDGSSTGQAPGEDSEVILYPQAIFR
9	1526564	Glutamine synthetase [Raphanus sativus]	Glutamine synthetase 2	PF00120: Glutamine synthetase, catalytic domain PF03951: Glutamine synthetase, beta-Grasp domain	NO	ND	GO:0006542: glutamine biosynthetic process	GO:0004356: glutamate-ammonia ligase activity GO:0005524: ATP binding	39304.9	7.02	EHISAYGEGNER
9	68270856	Ole e 11 precursor [Olea europaea]	Pectinase	PF01095: Pectinesterase	YES	GO:0005618: cell wall	GO:0042545: cell wall modification	GO:0030599: pectinesterase activity	37652.8	30.5	ASFYNVK - ATLDPALVTAESEPK - FHGYQDTLCDDK -ITGSGGVAYLGR - IVNSAPRPDGK - VSDSEDTGYSILHSK -SIYLNSEIHVIPGDPVAMISAQAR - VEGAQAAALR
9	215692703	unnamed protein product [Oryza sativa cv. Japonica]	UDP-arabinopyranose mutase	PF03214: Reversibly glycosylated polypeptide	NO	GO:0005794: Golgi apparatus	GO:0007047: cell wall organization GO:0009832: plant-type cell wall biogenesis GO:0030244: cellulose biosynthetic process GO:0033356: UDP-L-arabinose metabolic process	GO:0016866: intramolecular transferase activity GO:0052691: UDP-arabinopyranose mutase activity	40891.9	36.7	ASCISFK - ASNPFVNLK -CFGYMVSK - DELDIVIPTIR - DGADFVR - EINALEQHIK - ELIGPAMYFGLMGDGQPIGR -GYPFSLR - TGLPYIWHSK - TINVPEGFDYELYNR - VDEYFNK -VICDHLGLGIK - YVDAVMTIPK
10	255641424	Unknown [Glycine max]	Cupin	PF00190: Cupin	NO	ND	ND	GO:0045735: nutrient reservoir activity	38302.1	12.6	FFVVSK - VVVLNTK - VLETTVK - AGNLFIVPR - NLPLVGEVGLGADLVR
10	15231715	Fructose-bisphosphate aldolase, putative [Arabidopsis thaliana]	Fructose-1,6-biP aldolase 1	PF00274: Fructose-bisphosphate aldolase class-I	YES	GO:0005618: cell wall GO:0005730: nucleolus GO:0005739: mitochondrion GO:0005740: mitochondrial envelope GO:0005774: vacuolar membrane GO:0005829: cytosol GO:0005886: plasma membrane GO:0009506: plasmodesma GO:0009507: chloroplast GO:0048046: apoplast GO:0005794: Golgi apparatus	GO:0006096: glycolysis GO:0009651: response to salt stress GO:0046686: response to cadmium ion GO:0080167: response to karrikin	GO:0004332: fructose-bisphosphate aldolase activity GO:0005507: copper ion binding	38522.4	12.6	LASINVENVETNRR
10	255637696	Unknown [Glycine max]	Adenosine kinase 1	PF00294: pfkB family carbohydrate kinase	NO	ND	GO:0006166: purine ribonucleoside salvage GO:0006167: AMP biosynthetic process	GO:0004001: adenosine kinase activity	37570.0	4.69	ALPYTDFVFGNETEAR
10	51949802	Adenosine kinase isoform 2S [Nicotiana tabacum]	Adenosine kinase 2	PF00294: pfkB family carbohydrate kinase	NO	ND	GO:0006166: purine ribonucleoside salvage GO:0006167: AMP biosynthetic process GO:0016310: phosphorylation	GO:0004001: adenosine kinase activity	37536.3	11.8	LFPVIPLPK - ITVITQGADPVVVAEDGK - SLVANLSAANCYK - ITVITQGADPVVVAEDGK
10	120672	Glyceraldehyde-3-phosphate dehydrogenase, cytosolic [Petroselinum crispum]	G3PDH 4	PF02800: Glyceraldehyde 3-phosphate dehydrogenase, C-terminal domain PF00044: Glyceraldehyde 3-phosphate dehydrogenase, NAD binding domain	NO	GO:0005737: cytoplasm	GO:0006006: glucose metabolic process GO:0006096: glycolysis	GO:0004365:Glyceraldehyde-3-phosphate dehydrogenase (NAD+) (phosphorylating) activity GO:0050661 : NADP binding GO:0051287: NAD binding	36354.0	29.8	YDSVHGQWK - VVSWYDNEWGYSNR
10	119394758	Glyceraldehyde-3-phosphate dehydrogenase [Festuca pratensis]	G3DPH 1	PF02800: Glyceraldehyde 3-phosphate dehydrogenase, C-terminal domain PF00044: Glyceraldehyde 3-phosphate dehydrogenase, NAD binding domain	NO	ND	GO:0055114: oxidation-reduction process	GO:0016620: Oxidoreductase activity, acting on the aldehyde or oxo group of donors, NAD or NADP as acceptor	11266.2	35.5	IIPSSTGAAK
10	255540341	Glyceraldehyde 3-phosphate dehydrogenase, putative [Ricinus communis]	G3PDH 2	PF02800: Glyceraldehyde 3-phosphate dehydrogenase, C-terminal domain PF00044: Glyceraldehyde 3-phosphate dehydrogenase, NAD binding domain	NO	ND	GO:0006006: glucose metabolic process	GO:0004365: glyceraldehyde-3-phosphate dehydrogenase (NAD+) (phosphorylating) activity GO:0050661 : NADP binding GO:0051287: NAD binding	36821.6	29.1	TLLFGEKPVTVFGVR
10	18072805	Glyceraldehyde-3-phosphate dehydrogenase [Capsicum annuum]	G3PDH 3	PF02800: Glyceraldehyde 3-phosphate dehydrogenase, C-terminal domain PF00044: Glyceraldehyde 3-phosphate dehydrogenase, NAD binding domain	NO	ND	GO:0006006: glucose metabolic process	GO:0004365:Glyceraldehyde-3-phosphate dehydrogenase (NAD+) (phosphorylating) activity GO:0050661 : NADP binding GO:0051287: NAD binding	39210.6	12.0	YASEGPLK - VPTPNVSVVDLTCR
10	260066230	Glyceraldehyde-3-phosphate dehydrogenase [Tamarix hispida]	G3PDH 5	PF02800: Glyceraldehyde 3-phosphate dehydrogenase, C-terminal domain PF00044: Glyceraldehyde 3-phosphate dehydrogenase, NAD binding domain	NO	ND	GO:0006006: glucose metabolic process	GO:0016620: oxidoreductase activity, acting on the aldehyde or oxo group of donors, NAD or NADP as acceptor GO:0050661: NADP binding GO:0051287: NAD binding	37198.9	28.4	VPTVDVSVVDLTVR - LVSWYDNEWGYSSR
10	211906518	Glyceraldehyde-3-phosphate dehydrogenase C subunit [Gossypium hirsutum]	G3PDH 6	PF02800: Glyceraldehyde 3-phosphate dehydrogenase, C-terminal domain PF00044: Glyceraldehyde 3-phosphate dehydrogenase, NAD binding domain	NO	ND	GO:0006006: glucose metabolic process	GO:0016620: oxidoreductase activity, acting on the aldehyde or oxo group of donors, NAD or NADP as acceptor GO:0050661: NADP binding GO:0051287: NAD binding	36545.7	31.2	YDSVHGQWK - VIISAPSK - YDSVHGQWK
10	47079976	Glyceraldehyde-3-phosphate dehydrogenase, putative [Orobanche minor]	G3PDH 7	PF02800: Glyceraldehyde 3-phosphate dehydrogenase, C-terminal domain PF00044: Glyceraldehyde 3-phosphate dehydrogenase, NAD binding domain	NO	ND	GO:0006006: glucose metabolic process	GO:0016620: oxidoreductase activity, acting on the aldehyde or oxo group of donors, NAD or NADP as acceptor GO:0050661: NADP binding GO:0051287: NAD binding	21947.2	47.3	SSIFDAK - LTGMAFR - VVISAPSK - TVDGPSMK - AASYDEIK - DAPMFVVGVNEK - DAPMFVVGVNEK - FGIVEGLMTTVHSITATQK - AASFNIIPSSTGAAK - VPTVDVSVVDLTAR - KVVISAPSK- AGIALNGNFVK
10	34850871	Glyceraldehyde 3-phosphate dehydrogenase [Torenia hybrida]	G3PDH 8	PF02800: Glyceraldehyde 3-phosphate dehydrogenase, C-terminal domain PF00044: Glyceraldehyde 3-phosphate dehydrogenase, NAD binding domain	NO	ND	GO:0055114: oxidation-reduction process	GO:0000166: nucleotide binding GO:0016620: oxidoreductase activity, acting on the aldehyde or oxo group of donors, NAD or NADP as acceptor	21369.6	54.2	EATYDEIK - GILGYTEDDVVSTDFVGDSR
10	462141	Glyceraldehyde-3-phosphate dehydrogenase [Atriplex nummularia]	G3PDH 9	PF02800: Glyceraldehyde 3-phosphate dehydrogenase, C-terminal domain PF00044: Glyceraldehyde 3-phosphate dehydrogenase, NAD binding domain	NO	ND	GO:0006006: glucose metabolic process GO:0006096: glycolysis	GO:0004365: glyceraldehyde-3-phosphate dehydrogenase (NAD+) (phosphorylating) activity GO:0050661 : NADP binding GO:0051287: NAD binding	39079.7	25.8	YDSVHGQWK - SELNIVSNASCTTNCLAPLAK
10	34582499	Alpha-1,4-glucan-protein synthase [UDP-forming] 2 [Solanum tuberosum]	Alpha-1,4 glucan synthase 5	PF03214: Reversibly glycosylated polypeptide	NO	GO:0005576: extracellular region GO:0005618: cell wall GO:0009506: plasmodesma GO:0030054: cell junction	GO:0007047: cellular cell wall organization GO:0030244: cellulose biosynthetic process	GO:0008466: glycogenin glucosyltransferase activity	41586.7	26.5	EGADFVR - YVDAVMTIPK
10	34582500	Alpha-1,4-glucan-protein synthase [UDP-forming] 1 [Solanum tuberosum]	Alpha-1,4 glucan synthase 6	PF03214: Reversibly glycosylated polypeptide	YES	GO:0005576: extracellular region GO:0005618: cell wall GO:0009506: plasmodesma GO:0030054: cell junction	GO:0007047: cellular cell wall organization GO:0030244: cellulose biosynthetic process	GO:0008466: glycogenin glucosyltransferase activity	41789.3	24.7	VICDHLGLGIK - DLIGPAMYFGLMGDGQPIGR
10	255642461	Unknown [Glycine max]	Alpha-1,4 glucan synthase 1	PF03214: Reversibly glycosylated polypeptide	YES	GO:0005618: cell wall GO:0030054: cell juntion	GO:0007047: cellular cell wall organization GO:0030244: cellulose biosynthetic process	GO:0008466: glycogenin glucosyltransferase activity	6243.6	16.4	CGMNLAFDR
10	224077754	Predicted protein [Populus trichocarpa]	Alpha-1,4 glucan synthase 2	PF03214: Reversibly glycosylated polypeptide	YES	GO:0005618: cell wall GO:0030054: cell juntion	GO:0007047: cellular cell wall organization GO:0030244: cellulose biosynthetic process	GO:0008466: glycogenin glucosyltransferase activity	41236.7	23.0	CYIELSK - VPDGFDYELYNR
10	116779321	Unknown [Picea sitchensis]	Alpha-1,4 glucan synthase 3	PF03214: Reversibly glycosylated polypeptide	YES	GO:0005618: cell wall GO:0030054: cell juntion	GO:0007047: cellular cell wall organization GO:0030244: cellulose biosynthetic process	GO:0008466: glycogenin glucosyltransferase activity	40976.0	24.8	DGADFVR - TGLPYIWHSK - VICDHLGLGVK - ASCISFK - VICDHLGLGVK - NLDFLEMWR - NLDFLEMWR - DELDIVIPTIR - CFGYMVSK - ELIGPAMYFGLMGDGQPIGR - GTLFPMCGMNLAFDR
10	90657632	Hypothetical protein [Cleome spinosa]	Alpha-1,4 glucan synthase 4	PF03214: Reversibly glycosylated polypeptide	YES	GO:0005618: cell wall GO:0030054: cell juntion	GO:0007047: cellular cell wall organization GO:0030244: cellulose biosynthetic process	GO:0008466: glycogenin glucosyltransferase activity	40914.0	22.0	INVPEGFDYELYNR
10	149796120	Mannitol dehydrogenase 1, putative [Olea europaea]	Mannitol dehydrogenase	PF08240: Alcohol dehydrogenase GroES-like domain PF00107: Zinc-binding dehydrogenase	NO	ND	GO:0055114: oxidation-reduction process	GO:0016491: oxidoreductase activity GO:0008270: zinc ion binding GO:0000166: nucleotide binding	29132.9	15.4	VTVISTSINK - LGADSFLVSR - VGVGCMVGSCR - VGVGCMVGSCR - ETQEMIDFAAK - LIAGSGIGGMK
10	34013695	10-hydroxygeraniol oxidoreductase [Catharanthus roseus]	10-hydroxygeraniol oxidoreductase	PF08240: Alcohol dehydrogenase GroES-like domain PF00107: Zinc-binding dehydrogenase	NO	ND	GO:0055114: oxidation-reduction process	GO:0000166: nucleotide binding GO:0016491: oxidoreductase activity GO:0008270: zinc ion binding	38919.6	8.89	ATGEHDVQFK - RATGEHDVQFK - ATGEHDVQFK
11	121485004	Phosphoglycerate kinase, cytosolic [Helianthus annuus]	Phosphoglycerate kinase 1	PF00162: Phosphoglycerate kinase	NO	ND	GO:0006096: glycolysis	GO:0004618: phosphoglycerate kinase activity	42286.4	28.2	FSLKPLVPR - LAELSGK - ELDYLVGAVSNPK - GVTTIIGGGDSVAAVEK - KPFAAIVGGSK - SFSEALDTTK - IGVIESLLEK - MSHISTGGGASLELLEGK - LASLADLYVNDAFGTAHR
11	82621108	Phosphoglycerate kinase-like [Solanum tuberosum]	Phosphoglycerate kinase 2	PF00162: Phosphoglycerate kinase	NO	ND	GO:0006096: glycolysis	GO:0004618: phosphoglycerate kinase activity	42521.7	23.6	TIIWNGPMGVFEFDK
11	76160937	Annexin p34-like protein [Solanum tuberosum]	Annexin	PF00191: Annexin	NO	ND	ND	GO:0005509: calcium ion binding GO:0005544: calcium-dependent phospholipid binding	35828.7	7.01	LLVPLVSSYR - LVLIWTLDPSER
11	13160397	Aldose reductase [Digitalis purpurea]	Aldo/keto reductase 2	PF00248: Aldo/keto reductase family	NO	ND	GO:0055114: oxidation-reduction process	GO:0016491: oxidoreductase activity	34877.6	5.71	TPAQVAIR - AMEALYDSGK
11	77999255	Unknown [Solanum tuberosum]	Fructose-1,6-biP aldolase 2	PF00274: Fructose-bisphosphate aldolase class-I	NO	ND	GO:0006096: glycolysis	GO:0004332: fructose-bisphosphate aldolase activity	38419.8	16.2	EGGVLPGIK - GILAADESTGTIGK - VAPEVIAEYTVR - TMPAAVPAVVFLSGGQSEEEATR - ALQQSTLK
11	68270856	Ole e 11 precursor [Olea europaea]	Pectinase	PF01095: Pectinesterase	YES	GO:0005618: cell wall	GO:0042545: cell wall modification	GO:0030599: pectinesterase activity	39636.6	20.1	IVNSAPRPDGK - ASFYNVK - VGAQAAALR - VTGGGAFLGR - IYGFQDTLCDDK - SIFLNTELHAVPGDQPAIITAQAR- QSISLGSIEASK
11	48093461	UDP-glucuronate decarboxylase 1 [Nicotiana tabacum]	UDP-glucuronate decarboxylase	PF01370: NAD dependent epimerase/dehydratase family	NO	ND	GO:0044237: cellular metabolic process	GO:0048040: UDP-glucuronate decarboxylase activity GO:0050662: coenzyme binding GO:0000166: nucleotide binding	38711.6	11.7	ILVTGGAGFIGSHLVDK - VVSNFIAQAIR - IITVENTPDDPR
11	195620062	Succinyl-CoA ligase alpha-chain 2 [Zea mays]	Succinyl-CoA ligase	PF02629: CoA binding domain PF00549: CoA-ligase	YES	ND	GO:0008152: metabolic process GO:0046686: response to cadmium ion	GO:0000166: nucleotide binding GO:0003878: ATP citrate synthase activity GO:0004775: succinate-CoA ligase (ADP-forming) activity GO:0005507: copper ion binding GO:0048037: cofactor binding	33178.3	12.8	IGIMPGYIHKPGR - LIGPNCPGIIKPGECK - EAGVTVVESPAK
11	224053535	Predicted protein [Populus trichocarpa]	Pyruvate dehydrogenase	PF02779: Transketolase, pyrimidine binding domain PF02780: Transketolase, C-terminal domain	NO	ND	GO:0008152: metabolic process	GO:0003824: catalytic activity	38567.8	10.6	EGISAEVINLR - VLAPYSSEDAR - EALNSALDEEMSADPK - LAVPQVEDIVR
11	25989478	Enoyl ACP reductase [Olea europaea subsp. europaea]	Enoyl ACP reductase	PF13561: Enoyl-(Acyl carrier protein) reductase	NO	ND	ND	ND	41864.8	13.0	VNTISAGPLR - IIPGYGGGMSSAK - VLPDGSLMEITK - AALESDTQVLAFEAGR
12	118486112	Unknown [Populus trichocarpa]	Fructose-1,6-biP aldolase 3	PF00274: Fructose-bisphosphate aldolase class-I	NO	GO:0005739: mitochondrion GO:0010287: plastoglobule	GO:0006096: glycolysis GO:0006979: response oxidative stress GO:0046686: response to cadmium ion	GO:0004332: fructose-bisphosphate aldolase activity	42477.0	3.32	LASIGLDNTETNR - GILAIDESNATCGK
12	255585331	Fructokinase, putative [Ricinus communis]	Fructokinase 1	PF00294: pfkB family carbohydrate kinase	NO	ND	GO:0006014: D-ribose metabolic process GO:0016310: phosphorylation	GO:0008865: fructokinase activity	35369.1	15.8	NFHGSVDAFHVK - NPSADMLLTPEELNLEVIR -LLLVTLGENGCR
12	168025665	Predicted protein [Physcomitrella patens subsp. patens]	Dihydrokaempferol 4-reductase	PF01370: NAD dependent epimerase/dehydratase family	NO	ND	GO:0044237: cellular metabolic process	GO:0003824: catalytic activity GO:0050662: coenzyme binding GO:0000166: nucleotide binding	34998.5	3.46	GTLNVLESCAK
13	108885236	Glucose and ribitol dehydrogenase homolog [Oryza sativa cv. Japonica]	Glucose and ribitol dehydrogenase	PF00106: Short-chain dehydrogenase	NO	ND	GO:0055114: oxidation-reduction process	GO:0016491: oxidoreductase activity GO:0000166: nucleotide binding	32249.9	4.33	VAIVTGGDSGIGR
13	147770307	Hypothetical protein [Vitis vinifera]	Hsp 90-3	PF00183: Hsp90 protein	NO	GO:0005634: nucleus GO:0005730: nucleolus GO:0005618: cell wall GO:0005886: plasma membrane GO:0005739: mitochondrion GO:0005829: cytosol GO:0048046: apoplast	GO:0006952: defense response GO:0009408: response to heat GO:0009414: response to water deprivation GO:0009651: response to salt stress GO:0009908: flower development GO:0010286: heat acclimation GO:0042026: protein refolding GO:0048366: leaf development GO:0050821: protein stabilization GO:0071277: cellular response to calcium ion	GO:0005524: ATP binding GO:0051082: unfold protein binding	79997.6	4.72	SGDELTSLK
13	126508778	Cysteine synthase [Glycine max]	Cysteine synthase	PF00291: Pyridoxal-phosphate dependent enzyme	NO	ND	GO:0006535: cysteine biosynthetic process from serine	GO:0004124:cysteine synthase activity GO:0030170: pyridoxal phosphate binding	34446.4	3.38	YLSSVLFESVR
13	211906444	Fructokinase [Gossypium hirsutum]	Fructokinase 2	PF00294: pfkB family carbohydrate kinase	NO	ND	GO:0006014: D-ribose metabolic process GO:0016310: phosphorylation	GO:0004747: ribokinase activity	35034.6	17.1	EFMFYR - TALAFVTLR - VFHYGSISLIVEPCR - LPLWPSADEAR - APGGAPANVAIAVAR - VFHYGSISLIVEPCR
13	116781468	Unknown [Picea sitchensis]	Universal stress protein (Usp) family	PF00582: Universal stress protein family	NO	ND	GO:0006950: response to stress	ND	26819.4	4.17	LGSVSDYCVR
13	192763296	Isoflavone reductase-like protein [Olea europaea]	Isoflavone reductase	PF05368: NmrA-like family	NO	ND	ND	ND	13822.6	23.6	AVFNYEEDIGTYTIK
13	7578895	Phenylcoumaran benzylic ether reductase homolog Fi1 [Forsythia x intermedia]	Phenylcoumaran benzylic ether reductase 1	PF05368: NmrA-like family	NO	ND	ND	GO:0000166: nucleotide binding	34003.0	26.6	IIAAIK - ILYIKPPK - IIEGFK - GDLTNFK - ILYIKPPK - ESTISDPVK - VIILGDGNAK - NSGVTILTGDLYDHESLVK - ILIIGGTGYIGK - IEPSFGVEASELYPDVK
13	90811671	Phenylcoumaran benzylic ether reductase-like protein Fi1 [Striga asiatica]	Phenylcoumaran benzylic ether reductase 2	PF05368: NmrA-like family	NO	ND	ND	GO:0000166: nucleotide binding	34350.9	13.6	NIYSFNELVALWEK - EYVSEEQLLK - FFPSEFGNDVDR - FIVEASAK
14	34393966	Hypothetical protein [Oryza sativa cv. Japonica]	Unknown	ND	NO	ND	ND	ND	18232.5	9.77	LPTSARR - CREPAASPLR
14	108706480	Elongation factor 1-alpha, putative, expressed [Oryza sativa cv. Japonica]	Elongation factor 1-alpha 2	PF00009: Elongation factor Tu GTP binding domain PF03144: Elongation factor Tu domain 2	YES	GO:0005634: nucleus GO:0005737: cytoplasm GO:0005739: mitochondrion GO:0005773: vacuole GO:0005886: plasma membrane GO:0009507: chloroplast	GO:0006184: GTP catabolic process GO:0046686: response to cadmium ion	GO:0005525:GTP binding GO:0003924: GTPase activity	38275.5	5.48	LPLQDVYK - IGGIGTVPVGR - YYCTVIDAPGHR
14	225456295	Elongation factor 1-delta-like [Vitis vinifera]	Glutathione S-transferase	PF00043: Glutathione S-transferase, C-terminal domain PF09635: MetRS-N binding domain PF11801: Tom37 C-terminal domain PF13410: Glutathione S-transferase, C-terminal domain	NO	ND	ND	ND	24943.3	10.4	ATAAEDDDDDDVDLFGEETEEEKK
14	20137460	14-3-3-like protein GF14 iota [Arabidopsis thaliana]	14-3-3 protein 2	PF00244: 14-3-3 protein	NO	ND	ND	GO:0019904: protein domain specific binding	30527.8	21.3	DNLTLWTSDLPEDGGEDNIK
14	7576887	14-3-3-like protein [Glycine max]	14-3-3 protein 5	PF00244: 14-3-3 protein	NO	ND	ND	GO:0019904: protein domain specific binding	30190.9	10.6	LDVELSVEER
14	224098962	Predicted protein [Populus trichocarpa]	14-3-3 protein 7	PF00244: 14-3-3 protein	NO	ND	ND	GO:0019904: protein domain specific binding	29613.2	21.1	NLLSVGYK - QKVEEELSK - YDEMVESMK - QAFDEAIAELDTLSEESYK
14	78191406	Ripening regulated protein DDTFR10-like [Solanum tuberosum]	Elongation factor 1-delta 1	PF00736: EF-1 guanine nucleotide exchange domain	NO	GO:0005853: eukaryotic translation elongation factor 1 complex	GO:0006414: translational elongation	GO:0003746: translation elongation factor activity	25300.9	15.5	SYITGYQASK - KLDDYLLTR - SSVLMDVKPWDDETDMK -
14	195605696	Elongation factor 1-delta 1 [Zea mays]	Elongation factor 1-delta 2	PF00736: EF-1 guanine nucleotide exchange domain	NO	GO:0005853: eukaryotic translation elongation factor 1 complex GO:0005886: plasma membrane	GO:0006414: translational elongation GO:0046686: response to cadmium ion	GO:0003746: translation elongation factor activity	24861.2	10.0	SVQMEGLLWGASK
14	359489337	Prohibitin-2 [Vitis vinifera]	Prohibitin	PF01145: Band_7 stomatin-like protein	NO	GO:0016020: membrane	ND	ND	31933.5	13.4	VLPSIIHETLK - TLGENYNER - SAQLIGQAIANNPAFITLR
14	21617922	Pyridoxine biosynthesis protein-like [Arabidopsis thaliana]	Pyridoxine biosynthesis like-protein	PF01680: SOR/SNZ family	NO	GO:0005829: cytosol GO:0005886: plasma membrane GO:0012505: endomembrane system	GO:0006979: response to oxidative stress GO:0006982: response to lipid hydroperoxide GO:0008615: pyridoxine biosynthetic process GO:0009651: response to salt stress GO:0010224: response to UV-B GO:0010335: response to non-ionic osmotic stress GO:0015994: chlorophyll metabolic process GO:0042538: hyperosmotic salinity response GO:0042819: vitamin B6 biosynthetic process GO:0042823: pyridoxal phosp…	GO:0042803: protein homodimerization activity GO:0005515: protein binding	33137.8	13.6	VPADIR - NLGEALR - VGLAQMLR - IPFVCGCR - GEAGTGNIIEAVR
15	225433375	Similar to GroEL-like chaperone, ATPase [Vitis vinifera]	Hsp 60-1	PF00018: TCP-1/cpn60 chaperonin family	NO	GO:0005737: cytoplasm	GO:0006457: protein folding GO:0042026: protein refolding	GO:0005524: ATP binding	61352.9	13.4	IGGASEAEVSEK
15	168039851	Predicted protein [Physcomitrella patens subsp. patens]	Hsp 60-2	PF00018: TCP-1/cpn60 chaperonin family	NO	GO:0005737: cytoplasm	GO:0006457: protein folding GO:0042026: protein refolding	GO:0005524: ATP binding	61550.4	1.9	IGVQIIQNALR
15	12546	Chaperonin 60 [Cucurbita cv. Kurokawa Amakuri]	Hsp 60-3	PF00018: TCP-1/cpn60 chaperonin family	NO	GO:0005737: cytoplasm GO:0005739: mitochondrion	GO:0006457: protein folding GO:0006950: response to stress GO:0042026: protein refolding	GO:0005524: ATP binding	61113.8	11.3	AGIIDPLK - APGFGENR - LLEQDNPDLGYDAAK - SAIELSTSDYDKEK - AAVEEGIVPGGGVALLYASK - TLFNELEVVEGMK
15	255540299	Adenylate kinase 1, putative [Ricinus communis]	Adenylate kinase 3	PF00406: Adenylate kinase PF05191: Adenylate kinase, active site	NO	GO:0005737: cytoplasm	GO:0006139: nucleobase-containing compound metabolic process GO:0046939: nucleotide phosphorylation	GO:0004017: adenylate kinase activity GO:0005524: ATP binding	26756.7	10.2	LILIGPPGSGK - VLNFAIDDAILEER
16	225424908	Mitochondrial outer membrane protein porin of 36 kDa isoform 1 [Vitis vinifera]	Porin 1	PF01459: Eukaryotic porin	NO	GO:0005741: mitochondrial outer membrane	GO:0006820: anion transport GO:0044070: regulation of anion transport GO:0055085: transmembrane transport	GO:0008308: voltage-gated anion channel activity	29409.3	10.9	NITTDVK - IGLALALKP
17	4835909	Ascorbate peroxidase, cytosolic [Mesembryanthemum crystallinum]	Ascorbate peroxidase 2	PF00141: Peroxidase	NO	ND	GO:0006979: response to oxidative stress	GO:0004601: peroxidase activity GO:0020037: heme binding	31501.9	8.01	LSELGFTPSGSK - FDNSYFVELLK
17	15228845	Unknown protein [Arabidopsis thaliana]	Ferritin 2	PF00210: Ferritin-like domain	YES	ND	ND	ND	34714.7	8.2	GGPPPIGAK - LVAGLLGVESGQDAVIR - LVAGLLGVESGQDAVIR
17	13447104	GF14 omega [Brassica napus]	14-3-3 protein 1	PF00244: 14-3-3 protein	NO	ND	ND	GO:0019904: protein domain specific binding	29109.8	18.1	DAAENTLSAYK
17	26454608	14-3-3 protein 6 [Solanum lycopersicum]	14-3-3 protein 3	PF00244: 14-3-3 protein	NO	ND	ND	GO:0019904: protein domain specific binding	28950.7	28.7	EAAENTLSAYK
17	193290377	14-3-3b protein [Gossypium hirsutum]	14-3-3 protein 4	PF00244: 14-3-3 protein	NO	ND	ND	GO:0019904: protein domain specific binding	30221.9	34.0	EENVYMAK - SAQDIANAELAPTHPIR - YEEMVEFMEK
17	8099063	14-3-3 protein [Populus tremula x Populus alba]	14-3-3 protein 6	PF00244: 14-3-3 protein	NO	ND	ND	GO:0019904: protein domain specific binding	29308.1	28.0	NLLSVAYK - IISSIEQK - EAAESTLTAYK - DSTLIMQLLR - AAQDIANAELAPTHPIR - QAFDEAIAELDTLGEESYK - YLAEFK - EESVYMAK
17	161788874	Voltage-dependent anion channel [Nicotiana tabacum]	Porin 2	PF01459: Eukaryotic porin	NO	GO:0005741: mitochondrial outer membrane	GO:0006820: anion transport GO:0044070: regulation of anion transport GO:0055085: transmembrane transport	GO:0008308: voltage-gated anion channel activity	29342.8	13.0	ASALIQHEWRPK - GPGLYSDIGK - KGELFLADVNTQLK
18	2642648	Heat shock 70 protein, cytosolic [Spinacia oleracea]	Hsp 70-6	PF00012: Hsp70 protein	NO	ND	GO:0006950: response to stress	GO:0005524: ATP binding	71476.6	17.1	FSDASVQSDMK
18	115467370	Os06g0247500 protein [Oryza sativa cv Japonica]	Phosphofructokinase	PF00365: Phosphofructokinase	NO	GO:0005618: cell wall GO:0005945: 6-phosphofructokinase complex GO:0016020: membrane	GO:0006096: glycolysis GO:0009793: embryo development ending in seed dormancy GO:0015979: photosynthesis GO:0046686: response to cadmium ion	GO:0003872: 6-phosphofructokinase activity GO:0047334: diphosphate-fructose-6-phosphate 1-phosphotransferase activity GO:0005524: ATP binding	61245.3	7.58	DKIETPEQFK - YYHFVR - DKIETPEQFK - EVPTSFGFDTACK - IYSEMIGNVMTDAR
18	1346110	Guanine nucleotide [GTP]-binding protein subunit beta-like [Nicotiana tabacum]	GTP-binding protein	PF00400: WD domain, G-beta repeat	NO	ND	ND	ND	35723.8	2.77	LWNTLGECK
18	6683813	UMP/CMP kinase b [Oryza sativa cv. Japonica]	UMP/CMP kinase 1	PF00406: Adenylate kinase	NO	GO:0005634: nucleus	GO:0006222: UMP biosynthetic process	GO:0004127: cytidylate kinase activity GO:0004849: uridine kinase activity GO:0005524: ATP binding	23538.3	10.3	VTVVFVLGGPGSGK
18	2497486	Uridylate kinase [Arabidopsis thaliana]	UMP/CMP kinase 2	PF00406: Adenylate kinase	NO	GO:0005829: cytosol	GO:0009173: pyrimidine ribonucleoside monophosphate metabolic process	GO:0004127: cytidylate kinase activity GO:0009041: uridylate kinase activity GO:0005524: ATP binding	22072.3	8.54	FLIDGFPR - EDDNIETIR
18	30678485	Probable mitochondrial-processing peptidase subunit beta [Arabidopsis thaliana]	Peptidase M16	PF00675: Peptidase family M16 PF05193: Peptidase family M16, inactive domain	NO	GO:0005618:cell wall GO:0005634: nucleous GO:0005739: mitochondrion GO:0005773: vacuole GO:0009507: chloroplast	ND	GO:0004222: metalloendopeptidase activity GO:0008270: zinc ion binding GO:0016491: oxidoreductase activity GO:0046872: metal ion binding	29374.3	17.5	IDSVDASTVK - MVIAASGAVK - SSLMLHIDGTSPVAEDIGR -VSEADVIR
18	40642617	Soluble pyrophosphatase [Beta vulgaris]	Pyrophosphatase 1	PF00719: Inorganic pyrophosphatase	NO	GO:0005737: cytoplasm	GO:0006796: phosphate-containing compound metabolic process	GO:0004427: inorganic diphosphatase activity GO:0000287: Mg ion binding	25472.7	12.6	IIAVCADDPEVR - AIGLMPMIDQGEKDDK - AIGLMPMIDQGEK
18	122171022	Soluble inorganic pyrophosphatase [Oryza sativa cv. Japonica]	Pyrophosphatase 2	PF00719: Inorganic pyrophosphatase	NO	GO:0005737: cytoplasm	GO:0006796: phosphate-containing compound metabolic process	GO:0004427: inorganic diphosphatase activity GO:0000287: Mg ion binding	24020.5	15.6	VLYSSVVYPHNYGFIPR
18	12585296	Phosphoglucomutase, cytoplasmic [Pisum sativum]	Phosphoglucomutase	PF02878: Phosphoglucomutase/phosphomannomutase, alpha/beta/alpha domain I PF02879: Phosphoglucomutase/phosphomannomutase, alpha/beta/alpha domain II PF02880: Phosphoglucomutase/phosphomannomutase, alpha/beta/alpha domain III PF00408: Phosphoglucomutase/phosphomannomutase, C-terminal domain	NO	GO:0005737: cytoplasm	GO:0005975: carbohydrate metabolic process GO:0006006: glucose metabolic process	GO:0004614: phosphoglucomutase activity GO:0000287: Mg ion binding GO:0016868: intramolecular transferase activity, phosphotransferases	63308.1	5.84	LVSVEDIVR - LSGTGSEGATIR - SMPTSAALDVVAK
19	147819925	Hypothetical protein VITISV_031883 [Vitis vinifera]	Dihydrolipoyllysine-residue acetyltransferase component of pyruvate dehydrogenase complex	ND	NO	ND	ND	ND	27679.2	12.9	AQLEELKK - TYLLTLK - TQGIPDAR - YEEQLELK
19	136063	Triosephosphate isomerase, cytosolic [Zea mays]	TrioseP isomerase 1	PF00121: Triosephosphate isomerase	YES	GO:0005618: cell wall GO:0048046: apoplast GO:0005737: cytoplasm GO:0005739: mitochondrion GO:0005773: vacuole GO:0005886: plasma membrane GO:0009570: chloroplast stroma	GO:0006094: gluconeogenesis GO:0006096: glucolysis GO:0006098: pentose-phosphate shunt GO:0009651: response to salt stress GO:0010043: response to zinc ion GO:0046686: response to cadmium ion	GO:0004807: triose-phosphate isomerase activity GO:0005507: copper ion binding	27005.7	13.8	FFVGGNWK - EAGSTMDVVAAQTK
19	156118336	Ferritin [Solanum tuberosum]	Ferritin 1	PF00210: Ferritin-like domain	NO	ND	GO:0006826: iron ion transport GO:0006879: cellular iron ion homeostasis GO:0055114: oxidation-reduction process	GO:0008199: ferric iron binding GO:0016491: oxidoreductase activity	29441.9	6.06	LQSILMPLSEFDHAEK
19	255545912	14-3-3 protein, putative [Ricinus communis]	14-3-3 protein 8	PF00244: 14-3-3 protein	NO	ND	ND	GO:0019904: protein domain specific binding	28534.2	29.5	NVIGSLR - IVSSIEQK - AAQDIALADLAPTHPIR - QAFEEAIAELDTLGEESYK
19	224555758	Aldo/keto reductase, putative [Glycine max]	Aldo/keto reductase 1	PF00248: Aldo/keto reductase family	NO	ND	GO:0055114: oxidation-reduction process	GO:0016491: oxidoreductase activity	92942.0	3.25	YIGLSEASPDTIR - ELGIGIVPYSPLGR
19	112292669	Carbonic anhydrase [Solanum lycopersicum]	Carbonic anhydrase	PF00484: Carbonic anhydrase	NO	ND	GO:0015976: carbon utilization	GO:0004089: carbonate dehydratase activity GO:0008270: zinc ion binding	34450.3	4.98	YSGVGAAIEYAVLHLK
19	30696056	Elongation factor EF-2 [Arabidopsis thaliana]	Elongation factor 1-alpha 1	PF00679: Elongation factor G, C-terminus PF03764: Elongation factor G, domain IV PF00009: Elongation factor Tu GTP binding domain PF03144: Elongation factor Tu domain 2	NO	GO:0005730: nucleolus GO:0005829: cytosol GO:0005886: plasma membrane GO:0009507: chloroplast GO:0005774: vacuolar membrane GO:0005794: Golgi apparatus GO:0009506: plasmodesma	GO:0006184: GTP catabolic process GO:0009409: response to cold	GO:0005525: GTP binding GO:0003924: GTPase activity GO:0005507: copper ion binding GO:0003746: translation elongation factor activity	93873.9	5.1	GGGQVIPTAR - EGPLAEENMR - STLTDSLVAAAGIIAQEVAGDVR - FSVSPVVR - SDPVVSFR
19	255567721	Carboxymethylenebutenolidase, putative [Ricinus communis]	Carboxymethylenebutenolidase	PF01738: Dienelactone hydrolase family	NO	ND	ND	GO:0008806: carboxymethylenebutenolidase activity	26265.6	12.3	ALIPDLYR - VGLDVAEAQHLMDGLDWQGAVK
19	417745	S-adenosyl-L-homocysteinase [Triticum aestivum]	S-adenosyl-L-homocysteinase 2	PF05521: S-adenosyl-L-homocysteine hydrolase PF00670: S-adenosyl-L-homocysteine hydrolase, NAD binding domain	NO	ND	GO:0006730: one-carbon metabolic process	GO:0004013: adenosylhomocysteinase activity	53419.5	5.77	TGIIVLAEGR
19	11134105	Phosphoglyceromutase 2 [Arabidopsis thaliana]	Phosphoglyceromutase	PF06415: BPG-independent phosphoglycerate mutase, N-terminal domain PF01676: Metalloenzyme superfamily	NO	GO:0005829: cytosol GO:0009506: plasmodesma GO:0048046: apoplast	GO:0006096: glycolysis GO:0009555: pollen development GO:0010118: stomatal movement GO:0046686: response to cadmium ion	GO:0046537: 2,3-bisphosphoglycerate-independent phosphoglycerate mutase activity GO:0030145: manganese ion binding	60746.5	4.11	GWDAQVLGEAPHK - LVDLALASGK
20	168006845	Rab11/RabA-family small GTPase [Physcomitrella patens subsp. Patens]	Small GTPase. Rab family 1	PF00071: Ras family	NO	ND	GO:0007264: small GTPase mediated signal transduction GO:0015031: protein transport	GO:0005525: GTP binding	23473.2	9.86	STIGVEFATR - AQIWDTAGQER -AITSAYYR - VVLIGDSGVGK
20	10334503	GTP-binding protein [Cicer arietinum]	Small GTPase. Rab family 2	PF00071: Ras family	NO	ND	GO:0006886: intracellular protein transport GO:0007264: small GTPase mediated signal transduction	GO:0005525: GTP binding GO:0005507: copper ion binding	25169.7	29.9	NVPTWHR - LVIVGDGGTGK - SNYNFEKPFLYLAR - NLQYYEISAK - FYCWDTAGQEK - VCENIPIVLCGNK - SNYNFEKPFLYLAR
20	38112662	Triose phosphate isomerase cytosolic isoform [Solanum chacoense]	TrioseP isomerase 2	PF00121: Triosephosphate isomerase	NO	ND	GO:0008152: metabolic process	GO:0004807: triose-phosphate isomerase activity	27020.9	21.7	VATPAQAQEVHAELR - AILGESNEFVGDK - ELAGQPDVDGFLVGGASLKPEFIDIIK- IIYGGSVSGANCK
20	211906526	Rhamnose synthase [Gossypium hirsutum]	Rhamnose synthase	PF01370: NAD dependent epimerase/dehydratase family PF04321: RmlD substrate binding domain	NO	GO:0005576: extracellular region	GO:0045226: extracellular polysaccharide biosynthetic process	GO:0008460: dTDP-glucose 4,6-dehydratase activity GO:0008831: dTDP-4-dehydrorhamnose reductase activity GO:0050662: coenzyme binding GO:0000166: nucleotide binding	75169.0	4.65	NILITGAAGFIASHVANR - GNNVYGPNQFPEK
21	239586448	cAPX [Solanum nigrum]	Ascorbate peroxidase 1	PF00141: Peroxidase	NO	ND	GO:0006979: response to oxidative stress	GO:0004601: peroxidase activity GO:0020037: heme binding	18403.1	40.5	DIVALSGAHTLGR - QMGLSDKDIVALSGAHTLGR
21	28627542	Ascorbate peroxidase, putative [Capsicum annuum]	Ascorbate peroxidase 3	PF00141: Peroxidase	NO	ND	GO:0006979: response to oxidative stress	GO:0004601: peroxidase activity GO:0020037: heme binding	27470.1	34.0	TGGPFGTMR - NCAPLMLR - EGLLQLPSDK - YAADEDAFFADYAEAHLK - QMGLSDQDIVALSGGHTLGR - SGFEGPWTANPLIFDNSYFK - ALLSDPAFR -
21	224128670	Predicted protein [Populus trichocarpa]	Dihydrolipoamide acetyltransferase	PF00198: 2-oxoacid dehydrogenases acyltransferase (catalytic domain) PF00364: Biotin-requiring enzyme PF02817: e3 binding domain	NO	GO:0005739: mitochondrion GO:0009941: chloroplast envelope GO:0045254: pyruvate dehydrogenase complex	GO:0006090: pyruvate metabolic process	GO:0004742: dihydrolipoyllysine-residue acetyltransferase activity GO:0005507:copper ion binding	47474.3	4.82	ISLNDLVIK - VIDGAIGAEWLK
21	15239652	FQR1 (Flavodoxin-like quinone reductase 1) [Arabidospsis thaliana]	NADPH-dependent FMN reductase	PF03358: NADPH-dependent FMN reductase	NO	GO:0005774: vacuolar membrane GO:0005886: plasma membrane GO:0005829: cytosol	GO:0009733: response to auxin stimulus GO:0045892: negative regulation of transcription, DNA-dependent	GO:0016655: oxidoreductase activity, acting on NADH or NADPH, quinone or similar compound as acceptor GO:0010181: FMN binding	21620.1	12.3	FGMMAAQFK - GGSPYGAGTFAGDGSR
22	51468996	RAB1-like [Poa pratensis]	Small GTPase. Rab family 3	PF00071: Ras family	NO	ND	GO:0007264: small GTPase mediated signal transduction GO:0015031: protein transport	GO:0005525: GTP binding	22458.9	27.7	SCLLLR - PATVQIR - TITSSYYR - LLLIGDSGVGK - QWLNEIDR - AFADEIGIPFMETSAK - LQIWDTAGQER
23	16507114	Manganese superoxide dismutase [Olea europaea]	Mn-SOD	PF02777: Iron/manganese superoxide dismutases, C-terminal domain PF00081: Iron/manganese superoxide dismutases, alpha-hairpin domain	NO	ND	GO:0006801: superoxide metabolic process GO:0055114: oxidation-reduction process	GO:0004784: superoxide dismutase activity GO:0046872: metal ion binding	15617.9	18.1	ALEQLDDAVAK - LVVETTANQDPLVTK
24	1616612	Small GTP-binding protein [Nicotiana plumbaginifolia]	Small GTPase. SAR1 family	PF00025: ADP-ribosylation factor family	NO	GO:0005794: Golgi apparatus GO:0005783: endoplasmic reticulum	GO:0006886: intracellular protein transport GO:0016192: vesicle-mediated transport	GO:0005525: GTP binding	22000.8	22.3	ILFLGLDNAGK - LVQHQPTQYPTSEELSIGK - IDIPYAASEDELR
25	195605616	Translationally-controlled tumor protein [Zea mays]	Translationally controlled tumor protein	PF00838: Translationally controlled tumour protein	NO	ND	ND	ND	19382.2	11.0	LQEQPPFDKK - VVDIVDTFR
26	255642561	Unknown [Glycine max]	Small GTPase. Arf family 1	PF00025: ADP-ribosylation factor family	NO	GO:0005622: intracellular	GO:0007264: small GTPase mediated signal transduction	GO:0005525: GTP binding	20211.9	19.2	TTILYR - LFSSLFGNK - QDLPGALDDAAVTEALELHK
26	108711707	ADP-ribosylation factor, putative, expressed [Oryza sativa cv. Japonica]	Small GTPase. Arf family 2	PF00025: ADP-ribosylation factor family	NO	GO:0005773: vacuole GO:0005886: plasma membrane	GO:0007264: small GTPase mediated signal transduction GO:0046686: response to cadmium ion	GO:0005525: GTP binding GO:0005507: copper ion binding	22226.6	56.7	TTILYK - LGLHSLR - MLNEDELR - ILMVGLDAAGK - DAVLLVFANK - HYFQNTQGLIFVVDSNDR - NISFTVWDVGGQDK - QDLPNAMNAAEITDK - QDLPNAMNAAEITDK - LGEIVTTIPTIGFNVETVEYK
26	113202130	Cyclophilin [Camellia sinensis]	Cyclophilin 1	PF00160: Cyclophilin type peptidyl-prolyl cis-trans isomerase/CLD	NO	ND	GO:0000413: protein peptidyl-prolyl isomerization GO:0006457:protein folding	GO:0003755: peptidyl-prolyl cis-trans isomerase activity	17468.2	7.32	IEAEGNQSGTPK
26	33323443	Major pollen allergen Ole e 1 [Olea europaea]	Ole e 1_03	PF01190: Pollen proteins Ole e I like	YES	GO:0005576: extracellular region GO:0005615: extracellular space	ND	ND	14865.5	66.7	AEGLYSMLVER - LGMYPPNM - TVNPLGFFK - AGFITELSEFIPGASVR - DHKNEFCEITLISSGR - DCNEIPTEGWAK - NEFCEITLISSGR - KDCNEIPTEGWAK - ENGDITFTEVGYTR - FILNTVNGTTR
26	33329754	Major pollen allergen Ole e 1 [Olea europaea]	Ole e 1_04	PF01190: Pollen proteins Ole e I like	YES	GO:0005576: extracellular region GO:0005615: extracellular space	ND	ND	14858.4	53.8	NEFCEITLLSSSR - FITELSEFIPGAGVR
26	145313982	Major pollen allergen Ole e 1 [Olea europaea]	Ole e 1_05	PF01190: Pollen proteins Ole e I like	YES	GO:0005576: extracellular region GO:0005615: extracellular space	ND	ND	15912.7	3.0	FITELSEFIPGASVR
26	145313984	Major pollen allergen Ole e 1 [Olea europaea]	Ole e 1_06	PF01190: Pollen proteins Ole e I like	YES	GO:0005576: extracellular region GO:0005615: extracellular space	ND	ND	15843.5	56.4	TINPLGFYK - NGDITFTEVGYTR
26	145313988	Major pollen allergen Ole e 1 [Olea europaea]	Ole e 1_07	PF01190: Pollen proteins Ole e I like	YES	GO:0005576: extracellular region GO:0005615: extracellular space	ND	ND	15767.3	18.6	AEGLYSMLIER
26	255556338	Protein translocase, putative [Ricinus communis]	Protein translocase 1	PF02466: Tim17/Tim22/Tim23/Pmp24 family	NO	GO:0016021: integral to membrane	ND	ND	18992.9	6.7	AAGIGAIQAVSR
26	87240460	Mitochondrial import inner membrane translocase, subunit Tim17/22 [Medicago truncatula]	Protein translocase 2	PF02466: Tim17/Tim22/Tim23/Pmp24 family	NO	GO:0016021: integral to membrane	ND	ND	18837.2	6.63	AAGIGAVQAVSR
27	1200249	Small heat shock protein [Petroselinum crispum]	Hsp 20-1	PF00011: Hsp20/alpha crystallin family	NO	ND	GO:0006950: response to stress	ND	16894.8	15.2	LPPPEPK - EYPNSYVFIVDMPGLK
27	923711366	3-oxoacyl-[acyl-carrier-protein] reductase 1, chloroplastic [Brassica napus]	3-oxoacyl-ACP reductase	PF00106: Short chain dehydrogenase	NO	GO:0009507: chloroplast	GO:0006633: fatty acid biosynthetic process	GO:0004316: 3-oxoacyl-[acyl-carrier-protein] reductase (NADPH) activity GO:0051287: NAD binding	18127.0	11.8	VEAPVVIVTGASR - VLVNYAR
28	159138939	Low molecular weight heat shock protein [Gossypium hirsutum]	Hsp 20-2	PF00011: Hsp20/alpha crystallin family	NO	ND	GO:0006950: response to stress	ND	17452.1	6.41	AMAATPADIK
28	145049729	Cyclophilin [Ipomoea batatas]	Cyclophilin 2	PF00160: Cyclophilin type peptidyl-prolyl cis-trans isomerase/CLD	NO	ND	GO:0000413: protein peptidyl-prolyl isomerization GO:0006457:protein folding	GO:0003755: peptidyl-prolyl cis-trans isomerase activity	18287.3	16.9	HVVFGQVVEGLDVVK - VFFDMTIGGQPAGR
28	41387716	Cyclophilin, putative [Populus tremula x Populus alba]	Cyclophilin 3	PF00160: Cyclophilin type peptidyl-prolyl cis-trans isomerase/CLD	NO	ND	GO:0000413: protein peptidyl-prolyl isomerization GO:0006457:protein folding	GO:0003755: peptidyl-prolyl cis-trans isomerase activity	39563.7	3.35	IVMELFADVVPR
28	2465127	Ole e 1.0102 protein [Olea europaea]	Ole e 1_01	PF01190: Pollen proteins Ole e I like	YES	GO:0005576: extracellular region GO:0005615: extracellular space	ND	ND	16529.1	57.5	DKENGDVTFTEIGYTR
28	13195753	Main olive allergen [Olea europaea]	Ole e 1_02	PF01190: Pollen proteins Ole e I like	YES	GO:0005576: extracellular region GO:0005615: extracellular space	ND	ND	14567.1	60.8	DHKNEFCEITLISSGSK - NEFCEITLISSGSK
29	226504662	Nucleoside diphosphate kinase 4 [Zea mays]	Nucleoside diphosphate kinase 1	PF00334: Nucleoside diphosphate kinase	NO	GO:0005743: mitochondrial inner membrane GO:0009536: plastid	GO:0006165: nucleoside diphosphate phosphorylation GO:0006183: GTP biosynthetic process GO:0006228: UTP biosynthetic process GO:0006241: CTP biosynthetic process GO:0006979: response to oxidative stress	GO:0004550: nucleoside diphosphate kinase activity GO:0005524: ATP binding GO:0008270: zinc ion binding GO:0050897: cobalt ion binding	25955.6	6.3	LIVPSK - LIGATDPQK
29	75332066	Probable calcium-binding protein CML13 [Arabidopsis thaliana]	Calmodulin-like protein	PF13405: EF-hand domain 6 PF13499: EF-hand domain 7	NO	GO:0005634: nucleus GO:0005737: cytoplasm GO:0005829: cytosol GO:0005886: plasma membrane	ND	GO:0005509: calcium ion binding	16710.7	15.5	IAPSELGILMR-SLGGNPTQAQLK
30	255537071	Calmodulin, putative [Ricinus communis]	Calmodulin	PF00036: EF-hand motif family	NO	ND	GO:0055114: oxidation-reduction process	GO:0005509: calcium ion binding GO:0032440: 2-alkenal reductase [NAD(P)] activity	110300.7	2.36	IAPSELGILMR - SLGGNPTQAQLK
30	3850778	Glutaredoxin [Solanum lycopersicum]	Glutaredoxin	PF00462: Glutaredoxin	NO	GO:0005737: cytoplasm	GO:0045454: cell redox homeostasis	GO:0009055: electron carrier activity GO:0015035: protein disulfide oxidoreductase activity	10634.2	55.9	AIELDTESDGSEIQSALAELTGLR -HIGGCDATTAMHK -LLTEIGASFK - TVPNVFISGK
31	114384162	Nucleoside diphosphate kinase [Musa acuminata AAA Group]	Nucleoside diphosphate kinase 2	PF00334: Nucleoside diphosphate kinase	NO	ND	GO:0006165: nucleoside diphosphate phosphorylation GO:0006183: GTP biosynthetic process GO:0006228: UTP biosynthetic process GO:0006241: CTP biosynthetic process	GO:0004550: nucleoside diphosphate kinase activity GO:0005524: ATP binding	9110.4	18.8	IIGATNPADSAPGTIR
31	21537410	Putative 3-beta hydroxysteroid dehydrogenase/isomerase protein [Arabidopsis thaliana]	NAD(P)-dependent epimerase/dehydratase	PF13460: NAD(P)H binding	NO	GO:0009507: chloroplast GO:0048046: apoplast	GO:0042742: defense response to baterium	GO:0005507: cooper ion binding	9157.8	40.7	NAESIIPAIQGIDALVILTSAVPK - SAVLVTGAGGR
